# Supplementary material for: Effects of Boiling Drinking Water on Diarrhea and Pathogen-Specific Infections in Low- and Middle-Income Countries: A Systematic Review and Meta-Analysis
Source: Am J Trop Med Hyg. 2017 Sep 5;97(5):1362–77. doi: 10.4269/ajtmh.17-0190 (PMC5817760; doi:10.4269/ajtmh.17-0190)
Supplement: Supplementary file 2 [file tpmd170190.SD2.xlsx]

## Sheet: Data for eligible studies
ID	Study count	First Author or Organization	Year of publication	Publication language (0=English, 1=Spanish, 2=Chinese)	Country	Place/Province/State/Region/City/etc	Study population is (0=Rural, 2=Urban, 3=mixed R&U)	Study type/data source	Study design (see notes)	Year/s study conducted	Study period - data collection or recall period (months)	Total number of INDIVIDUALS sampled	Total number of HOUSEHOLDS sampled	Study population (0=All Ages, 1=age<5, 2=age<15, 3=age6-12, 4=age<10, 5=age>18, 6=age3-7, 7age4-14	Random sampling/selection used? (2=Unclear, 1=Y, 0=N)	Sampling or selection method described (2, Y but unclear, 1=Y, 0=N)	Health outcome assessed: Detailed	Protocol for primary outcome assessment described? (1=Y, 0=N)	Primary outcome assessment method (2=Direct & Recall, 1=Direct measurement, 0=recall/descriptive)	Boiling: Cases	Boiling: Non-cases	Boiling: Total	Control or untreated DW: Cases	Control or untreated DW: Non-cases	Control or untreated DW: Total	OR: Boiled	OR: Unboiled	Boiling: OR (MOR or RR if specified)	Boiling: Log(OR)	Boiling: SE of the Log(OR)	Boiling: 95%CI Lower - Log Scale	Boiling: 95%CI Upper - Log Scale	Boiling OR: 95%CI Lower	Boiling OR: 95% CI Upper	Log of reported OR or RR	Log of reported 95%CI - Lower	Log of reported 95%CI - Upper	Backcalculating SE - Lower	Backcalculating SE - Upper	Data Source Codes: 1=RR, R | 2=OR, RT | 3=OR, RAT | 4=OR, RA | 5=OR, R | 6=OR, C | 7=MOR, RT | 8=MOR, R | 9=RR, RT (R=Reported, T=Transformed, A=Adjusted, C=Calculated from 2x2 data)	Reported Boiling OR	Reported boiling OR - 95% CI - LOWER	Reported boiling OR - 95% CI - UPPER	Reported boiling OR - p-value	Reported Not-Boiling OR	Reported Not-boiling OR - 95% CI - LOWER	Reported Not-boiling OR - 95% CI - UPPER	Reported Not-boiling OR - p-value	Reported Boiling RR
1	1	Aggarwal	2002	0	India	Bihar	3	Outbreak investigation	Cross-sectional	1998	5	1088	201	0	1	1	Viral infection: Hepatitis E	1	1									1.1	0.0953102	0.299891	-0.492476	0.683097	0.611111	1.98	0.0953102	-0.494296	0.683097	-0.30082	0.299891	1									1.1
2	2	Al-Delaimy	2014	0	Mayalsia	Pahang State	0	Observational	Cross-sectional	2012	4	498		3	0	1	Polyparasitism: Helminths & Protozoa (mostly helminths)	1	1	98	37	135	252	111	363	1.16667	0.857143	1.16667	0.154151	0.224072	-0.285031	0.593332	0.751991	1.81001	-0.139262	-0.579818	0.29267	-0.224774	0.220373	6					0.87	0.56	1.34	0.491
3	3	Bello	2011	0	Cuba	Havana	3	Hospital admissions informed	Case-control	2003	6	351		2	0	1	Protozoan infection: Giardia	1	1	29	159	188	65	98	163	0.274988	3.63652	0.274988	-1.29103	0.257606	-1.79594	-0.786121	0.165972	0.455609	1.29198	0.760806	1.83418	-0.271009	0.276631	6					3.64	2.14	6.26	sign
4	3	Bello	2011	0	Cuba	Havana	3	Hospital admissions informed	Case-control	2003	6	351		2	0	1	Protozoan infection: Giardia	1	1									0.909091	-0.0953102	0.210887	-0.547295	0.279383	0.578512	1.32231	0.0953102	-0.356675	0.470004	-0.230605	0.19117	3
5	4	Cardenas	1993	0	Colombia	Riohacha	3	Outbreak investigation	Cross-sectional	1991-1992	10		209	0	1	0	Diarrhea (not further specified)	1	0	5	88	93			95			0.6	-0.510826	0.545935	-1.60944	0.530628	0.2	1.7	-0.510826	-1.60944	0.530628	-0.560516	0.531354	5	0.6	0.2	1.7
6	5	Cardenas	1993	0	Colombia	Riohacha	3	Outbreak investigation	Cross-sectional	1991-1992	10		209	0	1	0	Bacterial infection: Vibrio cholerae	1	0	4	87	91			95			0.8	-0.223144	0.715143	-1.60944	1.19392	0.2	3.3	-0.223144	-1.60944	1.19392	-0.707293	0.722993	5	0.8	0.2	3.3
7	6	Carrero	2013	1	Columbia	Boyaca	3	Observational	Cross-sectional	.	1	50		3	0	1	Protozoan infection: Blastocystis (& others)	1	1	30.5	2.5	33	10.5	0.5	11	0.580952	1.72131	0.580952	-0.543086	1.58998	-3.65944	2.57327	0.0257469	13.1086						6
8	7	Choy	2014	0	Malaysia	Penninsular Malaysia & Sabah	0	Observational	Cross-sectional	2011-2013	22	1330		0	1	1	Protozoan infection: Giardia	1	1	114	1024	1138	40	152	192	0.423047	2.3638	0.423047	-0.860272	0.203292	-1.25872	-0.461821	0.284016	0.630135	0.875469	0.470004	1.25276	-0.20687	0.192497	6					2.4	1.6	3.5	<.001
9	7	Choy	2014	0	Malaysia	Penninsular Malaysia & Sabah	0	Observational	Cross-sectional	2011-2013	22	1330		0	1	1	Protozoan infection: Giardia	1	1									0.47619	-0.741937	0.218737	-1.1474	-0.289952	0.31746	0.748299	0.741937	0.336472	1.19392	-0.20687	0.230605	3
10	8	Cifuentes	1998	0	Mexico	Mezquital Valley	0	Observational	Cross-sectional	1992	5	9435	2320	0	2	0	Diarrhea (not further specified)	1	1	33	134	167	277	748	1025	0.665014	1.50373	0.665014	-0.407947	0.206671	-0.813021	-0.00287245	0.443516	0.997132	0.371564	-0.040822	0.779325	-0.210401	0.208041	6					1.45	0.96	2.18	0.07
11	9	Cohen	2015	0	China	Guangxi	0	Observational	Cross-sectional	2013	1		450	0	1	1	Diarrhea (not further specified)	1	0									0.74	-0.301105	0.163728	-0.622013	0.0198026	0.536863	1.02	-0.301105	-0.616186	0.0198026	-0.160756	0.163728	1									0.74
12	10	Corwin	1995	0	Indonesia	West Kalimantan (aka, Borneo)	0	Observational	Cross-sectional	1993	1	445	127	0	2	0	Viral infection: Hepatitis E	1	1	152	89	241	117	53	170	0.773648	1.29258	0.773648	-0.256638	0.212673	-0.673477	0.160201	0.509932	1.17375						6
13	11	Fredrick	2015	0	India	Pondicherry	3	Outbreak investigation	Matched case-control	2012	1	154		0	2	1	Bacterial infection: Vibrio cholerae	1	2	2	44	46	64	44	108	0.03125	32	0.027027	-3.61092	1.04353	-5.71776	-1.62712	0.00328707	0.196494	3.61092	1.50408	5.59471	-1.07492	1.01214	7
14	12	Gunawardena	2004	0	Sri Lanka	Sabaragamuwa (Maliboda estate)	0	Observational	Cross-sectional	2000	6	176		0	1	0	Helminth infection: Ascaris	1	1			86			90			0.326797	-1.11841	0.535194	-2.16917	-0.0712106	0.114272	0.931266	1.11841	0.0676586	2.16562	-0.5361	0.534288	3
15	13	Herrera	2006	1	Peru	Chanchamayo	0	Hospital admissions informed	Case-control	2003	2	100		0	2	2	Helminth infection: Strongyloides stercoralis (roundworm)	1	1	29	41	70	21	9	30	0.303136	3.29885	0.303136	-1.19357	0.46648	-2.10787	-0.279274	0.121496	0.756332						6
16	14	Iijima	2001	0	Kenya	Malindi	0	Intervention to promote pasteurization to 70C	Cross-sectional	1995	4	3420	401	0	2	2	Diarrhea (not further specified)	1	0	45	1734	1779	74	1567	1641	0.549542	1.8197	0.549542	-0.598671	0.192225	-0.975432	-0.221909	0.377029	0.800988						6	0.55			0.0016
17	15	Kelly	1997	0	Zambia	Lusaka	3	Observational	Cross-sectional	1995-1996	5	6702	2258	5	2	0	Diarrheal Disease (& cryptosporidiosis)	1	2									0.6	-0.510826	0.20402	-0.916291	-0.116534	0.4	0.89	-0.510826	-0.916291	-0.116534	-0.20687	0.201169	5	0.6	0.4	0.89
18	16	Knight	1992	0	Malaysia	Tumpat	0	Prospective (Hospital recruitment)	Matched case-control	1989	2	196		1	1	1	Diarrhea (not further specified)	1	2			66						0.106952	-2.23538	0.599883	-3.41115	-1.0596	0.0330033	0.346593	2.23538	1.06126	3.41115	-0.599041	0.599883	3
19	17	Lee	2012	0	Malaysia	Kelantan	3	Hospital admissions informed	Case-control	2002-2008	72	161		5	2	2	Bacterial infection: Helicobacter Pylori	1	1	28	25	53	54	54	108	1.12	0.892857	1.12	0.113329	0.335785	-0.544809	0.771467	0.579952	2.16294	-0.116534	-0.776529	0.542324	-0.336732	0.336152	6					0.89	0.46	1.72	0.74
20	18	Li	2007	0	China	Yunnan	0	Observational	Cross-sectional	.	1	283	71	0	1	0	Protozoan infection: Blastocystis	1	1									0.116822	-2.1471	1.04057	-4.18662	-0.107581	0.0151976	0.898004	2.1471	0.10436	4.18662	-1.04221	1.04057	2					8.56	1.11	65.8	0.039
21	18	Li	2007	0	China	Yunnan	0	Observational	Cross-sectional	.	1	283	71	0	1	0	Protozoan infection: Blastocystis	1	1									0.10582	-2.24601	1.02116	-4.24749	-0.244535	0.0143	0.783069	2.24601	0.24686	4.24749	-1.01998	1.02116	3
22	19	Marcano	2013	1	Venezuela	Aragua	2	Observational	Cross-sectional	2012	2	324		0	2	0	Polyparasitism: Helminths & Protozoa (mostly protozoa)	1	1	28	27	55	152	117	269	0.798246	1.25275	0.798246	-0.225339	0.296441	-0.806363	0.355685	0.446479	1.42716	-0.235722	-0.820981	0.350657	-0.298601	0.299173	6	0.79	0.44	1.42
23	20	Nunez	2003	1	Cuba	Havana	2	Observational	Longitudinal	.	18	119		6	2	0	Protozoan infection: Giardia	1	1	14	49	63	29	27	56	0.26601	3.75926	0.26601	-1.32422	0.404174	-2.1164	-0.532041	0.120464	0.587405	1.32442	0.530628	2.11626	-0.404995	0.403998	6					3.76	1.7	8.3	sign
24	21	Psutka	2013	0	Kiribati	Tarawa	0	Observational	Cross-sectional	2011	1	153	97	1	1	1	Diarrhea (not further specified)	0	0			83			11			0.420168	-0.8671	1.73214	-2.4971	4.2929	0.0823234	73.1783	2.38	0.75	7.54	-0.831633	2.63265	9
25	22	Ries	1992	0	Peru	Piura	2	Outbreak investigation	Matched case-control	1991	1	150		0	2	1	Bacterial infection: Vibrio cholerae	1	1	28	83	111	22	17	39	0.260679	3.83613	0.3	-1.20397	0.457081	-2.30259	-0.510826	0.1	0.6	-1.20397	-2.30259	-0.510826	-0.560516	0.353647	8
26	23	Rondon	2003	1	Peru	Lima District	3	Hospital admissions informed	Case-control	1999	3	144		0	2	2	Protozoan infection: Blastocystis	1	1	47	57	104	27	13	40	0.397011	2.51882	0.397011	-0.923791	0.390872	-1.6899	-0.157683	0.184538	0.854121	0.924259	0.0953102	1.76302	-0.422933	0.427938	6					2.52	1.1	5.83	0.016
27	24	Sarkar	2014a	0	India	Tamil Nadu	2	Prospective	Nested case-control	2008-2013	60	580		1	2	2	Protozoan infection: Cryptosporidium parvum (multiple)	1	1	17	26	43	151	123	274	0.532603	1.87757	0.532603	-0.629979	0.33472	-1.28603	0.0260731	0.276366	1.02642	-0.634878	-1.27297	0.0295588	-0.325555	0.338999	6	0.53	0.28	1.03	0.06
28	24	Sarkar	2014a	0	India	Tamil Nadu	2	Prospective	Nested case-control	2008-2013	60	580		1	2	2	Protozoan infection: Cryptosporidium parvum (multiple)	1	1									0.49	-0.71335	0.345876	-1.38629	-0.0304592	0.25	0.97	-0.71335	-1.38629	-0.0304592	-0.343339	0.348414	4
29	25	Sarkar	2014b	0	Bangladesh	Dhaka	2	Hospital admissions informed	Case-Cohort	1993-1997	48	9879		1	2	0	Viral infection: Rotavirus (diarrhea)	1	1	402	995	1397	2091	6391	8482	1.23486	0.809808	1.23486	0.210958	0.064244	0.0850394	0.336876	1.08876	1.40057	0.215111	0.0861777	0.336472	-0.0657825	0.0619188	6	1.24	1.09	1.4
30	25	Sarkar	2014b	0	Bangladesh	Dhaka	2	Hospital admissions informed	Case-Cohort	1993-1997	48	9879		1	2	0	Viral infection: Rotavirus (diarrhea)	1	1									0.96	-0.040822	0.124116	-0.287682	0.198851	0.75	1.22	-0.040822	-0.287682	0.198851	-0.125949	0.122282	4
31	26	Sarkar	2014b	0	Bangladesh	Dhaka	2	Hospital admissions informed	Case-Cohort	2008-2012	48	6204		1	2	0	Viral infection: Rotavirus (diarrhea)	1	1	1078	1715	2793	1786	1996	3782	0.70248	1.42353	0.70248	-0.353139	0.0507114	-0.452533	-0.253745	0.636015	0.77589	-0.356675	-0.462035	-0.248461	-0.0537554	0.055211	6	0.7	0.63	0.78
32	26	Sarkar	2014b	0	Bangladesh	Dhaka	2	Hospital admissions informed	Case-Cohort	2008-2012	48	6204		1	2	0	Viral infection: Rotavirus (diarrhea)	1	1									0.75	-0.287682	0.0576847	-0.400478	-0.174353	0.67	0.84	-0.287682	-0.400478	-0.174353	-0.0575487	0.0578208	4
33	27	Sharma	2009	0	India	Darjeeling	3	Hospital admissions informed	Matched case-control	2005-2006	17	246		0	1	2	Bacterial infection: Salmonella typhi/paratyphi	1	1	107	102	209	16	21	37	1.37684	0.726302	1.3	0.262364	0.374066	-0.510826	0.955511	0.6	2.6	0.262364	-0.510826	0.955511	-0.394485	0.353647	8
34	28	Weber	1994	0	Ecuador	Guayaquil	2	Outbreak investigation	Case-control	1991	1	189		1	2	0	Bacterial infection: Vibrio cholerae	1	1	38	92	130	24	28	52	0.481884	2.07519	0.481884	-0.730052	0.338476	-1.39347	-0.0666379	0.248214	0.935534	-0.693147	-1.60944	-0.105361	-0.467495	0.299891	6	0.5	0.2	0.9	0.031
35	29	Wordemann	2006	0	Cuba	Pinar del Rio & Sancti Spiritus	3	Observational (school-based)	Cross-sectional	2003 & 2004	2	1320		7	1	2	Polyparasitism: Multiple protozoan infections	1	1									0.826446	-0.19062	0.488154	-1.1474	0.766162	0.31746	2.15149	0.19062	-0.755023	1.1474	-0.482471	0.488154	2					1.21	0.47	3.15
36	30	Wordemann	2006	0	Cuba	Pinar del Rio & Sancti Spiritus	3	Observational (school-based)	Cross-sectional	2003 & 2004	2	1320		7	1	2	Polyparasitism: Multiple helminth infections	1	1									1.49254	0.400478	0.53448	-0.647103	1.44806	0.52356	4.25485	-0.400478	-1.42712	0.647103	-0.523795	0.53448	2					0.67	0.24	1.91
37	31	Wordemann	2006	0	Cuba	Pinar del Rio & Sancti Spiritus	3	Observational (school-based)	Cross-sectional	2003 & 2004	2	1320		7	1	2	Helminth infection: Ascaris	1	1									4.34783	1.46968	0.575095	0.34249	2.59686	1.40845	13.4216	-1.46968	-2.65926	-0.34249	-0.606931	0.575095	2					0.23	0.07	0.71
38	32	Wordemann	2006	0	Cuba	Pinar del Rio & Sancti Spiritus	3	Observational (school-based)	Cross-sectional	2003 & 2004	2	1320		7	1	2	Helminth infection: Trichuris	1	1									1.6129	0.478036	0.641511	-0.779325	1.7354	0.458716	5.67118	-0.478036	-1.7148	0.779325	-0.631001	0.641511	2					0.62	0.18	2.18
39	33	Wordemann	2006	0	Cuba	Pinar del Rio & Sancti Spiritus	3	Observational (school-based)	Cross-sectional	2003 & 2004	2	1320		7	1	2	Helminth infection: Hookworm	1	1									1.16279	0.150823	0.75403	-1.32708	1.62872	0.265252	5.09735	-0.150823	-1.66073	1.32708	-0.770361	0.75403	2					0.86	0.19	3.77
40	34	Wordemann	2006	0	Cuba	Pinar del Rio & Sancti Spiritus	3	Observational (school-based)	Cross-sectional	2003 & 2004	2	1320		7	1	2	Protozoan infection: Giardia	1	1									2.04082	0.71335	0.539255	-0.34359	1.77029	0.70922	5.87255	-0.71335	-1.77196	0.34359	-0.540106	0.539255	2					0.49	0.17	1.41
41	35	Wordemann	2006	0	Cuba	Pinar del Rio & Sancti Spiritus	3	Observational (school-based)	Cross-sectional	2003 & 2004	2	1320		7	1	2	Protozoan infection: Entamoeba histolytica/dispar	1	1									1.49254	0.400478	1.04744	-1.6525	2.45345	0.191571	11.6284	-0.400478	-2.40795	1.6525	-1.02422	1.04744	2					0.67	0.09	5.22
[truncated: 33 more columns]
